# Supplementary material for: Observation of Multi-Phonon Emission in Monolayer WS2 on Various Substrates
Source: Nanomaterials (Basel). 2023 Dec 22;14(1):37. doi: 10.3390/nano14010037 (PMC10780943; doi:10.3390/nano14010037)
Supplement: Supplementary file 1 [file nanomaterials-14-00037-s001.zip]

Archive with 1 entries (1 files):
- nanomaterials-2769493-supplementary.pdf
